# Supplementary material for: Optochemical control over mRNA translation by photocaged phosphorodiamidate morpholino oligonucleotides in vivo
Source: Nat Commun. 2025 Apr 16;16:3614. doi: 10.1038/s41467-025-58207-5 (PMC12003629; doi:10.1038/s41467-025-58207-5)
Supplement: Supplementary file 4 — Source Data 1 [file 41467_2025_58207_MOESM4_ESM.xlsx]

## Sheet: for Fig. 3
F041 20pg. tbMO 25uM PMO1 vs PMO2 500uM
Counted was the number of embryos with efficient local GFP expression after 3h PA
	PMO1			PMO2
experiment	GFP+	total Nemb	GFP+ in %	GFP+	total Nemb	GFP+ in %
2024-11-21	4	10	40	10	10	100
2024-11-25	4	10	40	8	10	80
2024-11-29	5	9	55.5556	8	9	88.8889
			45.1852			89.6296	av

## Sheet: for Fig. 5
anti active Caspase 3 staining after photoactivation of the photomorph
5pg PMO-kid, 5min 405 100% laser power.
		PMO-kid, 405	PMO-kid dark	cntl, 405
7-9hpf	2023-09-04	8	2	5
		9	1	3
		7	0	4
		8	4	3
		18
9-10hpf	2023-09-01	9	3	3
		25	2	1
		11	7	7
		12	4	2
		16	2	2
12hpf	2023-10-26	36	9	8
		27	17	4
		24	24	5
		47	8	7
		16	9	6
			10
12hpf	2023-11-09	31	14	6
		43	12	8
		28	17	5
		21	11	7
		18	14	8
		34	20
			8
			10
		21.3333	9.04348	4.94737	av
		3.43465e-06	0.00836167		t-test
		0.000217662

## Sheet: For Fig. 6
bCatOex	cPMO 405	cPMO dark	Cntr 405	Cntr dark
605	654	421	463	377
564	902	398	460	439
1192	1817	315	380	360
943	1523	463	355	357
680	710	459	419	425
888	545	439
1158	1577	481
1593	1400	463
793	687
593	919
1406	2158
1226	500
593	699
	521
941.077	1043.71	429.875	415.4	391.6	av
ntl expression domain width was measured in FiJi. Ntl expression was detected by WMISH.
Statistics and graph was generated in Prism.
