# Supplementary material for: Optochemical control over mRNA translation by photocaged phosphorodiamidate morpholino oligonucleotides in vivo
Source: Nat Commun. 2025 Apr 16;16:3614. doi: 10.1038/s41467-025-58207-5 (PMC12003629; doi:10.1038/s41467-025-58207-5)
Supplement: Supplementary file 5 — Source Data 2 [file 41467_2025_58207_MOESM5_ESM.xlsx]

## Sheet: for Fig S7
Time dependent electrophoretic mobility shift assay for strand displacement: Figure- S7
3 h (a)	tbMO-RNA duplex	Duplex+ PMO1 (3 equiv)	Duplex+ PMO1 (6 equiv)	Duplex+ PMO2 (6 equiv)
n1	144.258	104.458	74.875	49.014
n2	103.546	86.897	62.176	42.508
6 h (b)
n1	145.753	95.303	75.311	50.49
n2	109.212	69.026	55.695	35.742
12 h ©
n1	154.354	94.919	65.073	47.23
n2	98.064	61.755	42.882	27.855

## Sheet: for Fig S8
FACS DATA
4h-Incubation-Dose dependent For Figure-S8 (a)
n1		UNS	PMO-1 BODIPY	PMO-2-BODIPY			n2	UNS	PMO-1 BODIPY	PMO-2-BODIPY				n3	UNS	PMO-1 BODIPY	PMO-2-BODIPY
	250nM	65.6	179	272				60.7	169	257					67.6	185	289
	500nM	65.6	293	437				60.7	279	417					67.6	303	454
	1uM	65.6	503	1043				60.7	475	994					67.6	519	1094
4h & 18h-Time dependent Figure S8 (b)
n1	UnCtrl	BODIPY	PMO1	PMO2			n2	UnCtrl	BODIPY	PMO1	PMO2			n3	UnCtrl	BODIPY	PMO1	PMO2
4H	64.7	187	503	1044				62.2	177	483	1010				69.6	200	536	1114
18H	64.7	336	621	1512				62.2	320	596	1453				69.6	364	667	1656

## Sheet: for Fig S9
2024-03-06	5hpf, 1h post transplantation, 10uM FMOs, dex680, host inj with 80pg A709
	FMO1				FMO2				FMO3
	transpl	nearby	ratio	ratio soma/PGC	transpl	nearby	ratio	ratio soma/PGC	transpl	nearby	ratio	ratio soma/PGC
	26760455	4980288	5.37327	0.186106	16792415	9546932	1.75893	0.568526	17166656	6081478	2.82278	0.354261
	21972521	8466406	2.59526	0.385318	23374498	8706145	2.68483	0.372463	16280854	7360507	2.21192	0.452096
	48998203	21819618	2.2456	0.445315	6946569	3134717	2.21601	0.451261	24320155	10461207	2.32479	0.430146
	17770834	10590310	1.67803	0.595938	22509988	12511533	1.79914	0.555821	35399694	16455359	2.15126	0.464845
	26773956	7081554	3.7808	0.264494	11849549	4150020	2.8553	0.350226	23507180	9571988	2.45583	0.407194
	53665834	13940782	3.84956	0.25977	24459624	10087036	2.42486	0.412395	22479420	10006500	2.24648	0.44514
	50755940	7470243	6.79442	0.14718	27386643	11478435	2.38592	0.419125	27549913	14775387	1.86458	0.536313
	34634589	17826251	1.9429	0.514695	24093175	11666489	2.06516	0.484224	25362503	15550471	1.63098	0.613128
	30080760	12113924	2.48316	0.402713	20657808	8981971	2.29992	0.434798	25350398	12019858	2.10904	0.474149
									22230610	11443691	1.94261	0.514772
									20181250	13274835	1.52026	0.657781
									23360248	8896545	2.62577	0.380841
2024-04-19
	FMO1				FMO2				FMO3				dex488
	transpl	nearby	ratio	ratio soma/PGC	transpl	nearby	ratio	ratio soma/PGC	transpl	nearby	ratio	ratio soma/PGC	transpl	nearby	ratio
	31274972	2236816	13.9819	0.071521	26282907	1868125	14.0691	0.0710776	13584374	3288182	4.13127	0.242056	26814768	207066	129.499
	31905881	673070	47.4035	0.0210955	1940252	532138	3.64614	0.274262	12968984	2299780	5.63923	0.177329	27148623	142717	190.227
	47851181	971272	49.2665	0.0202978	18426917	3044297	6.05293	0.165209	12161386	3676070	3.30826	0.302274	6384385	127828	49.9451
	41707764	965716	43.1884	0.0231543	7985500	1960784	4.07261	0.245543	12253309	3527389	3.47376	0.287872	10809881	166133	65.0676
	28110298	2254171	12.4703	0.0801902	12024433	2074929	5.79511	0.172559	14015410	2320588	6.03959	0.165574	20603724	229759	89.6754
	37917154	1527498	24.823	0.0402851	12642406	2586212	4.88839	0.204566	12837895	4145347	3.09694	0.322899	22923228	297812	76.9721
	11008373	576811	19.0849	0.0523975	6813046	1493931	4.56048	0.219275	15002024	4842344	3.09809	0.322779	25331592	166093	152.515
	29570670	406299	72.7806	0.0137399	15022786	3499164	4.29325	0.232924	17117787	4132622	4.14211	0.241423	22246298	245525	90.6071
	12447317	1929600	6.45072	0.155021	14005151	3757679	3.72707	0.268307	9281371	4263347	2.17702	0.459345	15432320	117523	131.313
	23745931	1349033	17.6022	0.0568111	37248193	3775312	9.86626	0.101356	9829592	2393053	4.10755	0.243454	30416588	235100	129.377
	33129701	2532318	13.0828	0.0764365	24488779	5015062	4.88305	0.20479	17863313	4704969	3.79669	0.263387	19619774	194258	100.999
	35872733	1304418	27.5009	0.0363624	23168578	4399451	5.26624	0.189889	12479600	3302260	3.77911	0.264613	17753571	190622	93.135
	30487364	1463497	20.8319	0.0480034	11652888	1421384	8.19827	0.121977	10209787	2498676	4.08608	0.244733	29697855	255770	116.112
	29393368	1227369	23.9483	0.0417567	22454723	5365382	4.18511	0.238942	20198439	8013164	2.52066	0.396722	34282733	249037	137.661
	42232334	1588282	26.5899	0.0376082	26546222	3116730	8.51733	0.117408	14208918	4929779	2.88226	0.34695	26479195	268403	98.6546
	31149950	1402123	22.2163	0.045012	9430156	3857580	2.44458	0.409069	13601690	3415863	3.98192	0.251135	39614922	629266	62.9542
	18674738	1578139	11.8334	0.0845066	21562338	2484097	8.68015	0.115205	5668850	2305397	2.45895	0.406678	21509307	390266	55.1145
	45327364	979771	46.2632	0.0216154	20284583	4898155	4.14127	0.241472	9453493	2320120	4.07457	0.245425	36366991	525911	69.1505
	43352269	3019860	14.3557	0.0696586									40351387	382961	105.367
	30646029	3020558	10.1458	0.0985628									28879927	551463	52.3697
2024-04-26	FMO1				FMO2				FMO3
	transpl	nearby	ratio	ratio soma/PGC	transpl	nearby	ratio	ratio soma/PGC	transpl	nearby	ratio	ratio soma/PGC
	3495611	711216	4.91498	0.20346	1698562	471180	3.60491	0.277399	3353262	589272	5.69052	0.175731
	3042411	288892	10.5313	0.094955	4497400	1518459	2.96182	0.33763	3344563	576936	5.79711	0.1725
	1985896	268669	7.39161	0.135289	2661012	954945	2.78656	0.358865	1705501	559673	3.04732	0.328158
	4824774	1311488	3.67885	0.271824	3431781	561513	6.11167	0.163621	954768	411673	2.31924	0.431176
	5482243	886749	6.18241	0.161749	5794916	1737874	3.33449	0.299896	2919737	1658232	1.76075	0.567939
	4570113	813750	5.61611	0.178059	5827086	1984262	2.93665	0.340524	1100246	393582	2.79547	0.357722
	2310375	276798	8.34679	0.119807	2583843	501760	5.14956	0.194191	3170015	869810	3.64449	0.274387
	6514688	1457476	4.46984	0.223722	2504979	1114144	2.24834	0.444772	1120193	522791	2.14272	0.466697
	3391437	1056833	3.20906	0.311618	2739514	967053	2.83285	0.353002	5425219	1266221	4.28458	0.233395
	4916133	576448	8.52832	0.117256	2776561	779960	3.55988	0.280909	1895377	924880	2.04932	0.487966
	3408460	745220	4.57376	0.218638	2608495	828264	3.14935	0.317526	3363814	720785	4.66688	0.214276
					6804270	1922175	3.53988	0.282495				0.337268
				0.158299				0.289577				0.356251	av
			11				12				11		count

## Sheet: for Fig S10
Bmp2 Oex, cPMO2/ cPMo3 comparison
9min irradiation
data summarized from 6 independent experimens
		number of embryos			in %
	effect	control	cPMO2	cPMO3	control	cPMO2	cPMO3
	none	11	3	0	100	21.4286	0
	mild	0	4	5	0	28.5714	100
	severe	0	7	0	0	50	0

## Sheet: Fog Fig S12
2024-11-20	F374 F376 300pg tbMO 25uM PMO2 500uM
length from the endoderm
	F374 dark					F374 PA left side					F376 dark					F376 PA left side
	irradiated side	control side	delta			irradiated side	control side	delta			irradiated side	control side	delta			irradiated side	control side	delta
	253505	202247	51258			134000	287002	153002			280608	289884	9276			195256	321504	126248
	338652	299428	39224			175000	246000	71000			268047	257095	-10952			56143	331943	275800
	274804	232697	42107			169000	232000	63000			243002	329055	86053			26306	309401	283095
	270647	314579	-43932			74061	241102	167041			246710	264327	17617			-57219	284063	341282
	186904	246911	-60007			-47000	268000	315000			222272	232261	9989			-112752	305133	417885
	216148	225180	-9032			245018	342013	96995			359557	371539	11982			-116108	344001	460109
	198305	250338	-52033			-59034	288175	347209			312218	328694	16476			-68000	348761	416761
	315835	313077	2758			14142	313740	299598			328466	249359	-79107			45044	343286	298242
	244182	234233	9949			17029	258936	241907			262031	272046	10015			72180	289527	217347
	258275	296083	-37808			236542	217589	-18953			330801	311708	-19093			111041	329492	218451
	236913	265548	-28635			130062	298283	168221			315514	290558	-24956			73824	283623	209799
	269072	242192	26880			40608	275862	235254			283087	299135	16048			-77104	327200	404304
	309860	291046	18814			22091	238134	216043			337429	318454	-18975			57035	335149	278114
	254096	229140	24956			-50160	286112	336272			284016	295015	10999			-118377	309658	428035
	272259	268293	3966			-5385	318912	324297			335436	291446	-43990			-108167	350036	458203
	246293	255331	-9038			208471	271737	63266			337516	329475	-8041			26306	318889	292583
	245294	252286	-6992			18028	318226	300198			348920	327361	-21559			-64125	272222	336347
	284740	315317	-30577			-203961	228116	432077			301405	284289	-17116			32388	332096	299708
	251311	261630	-10319			31000	260123	229123			321224	267270	-53954			6325	356821	350496
																-1052.84	320674	321727	av
	235034	235002	32			-85288	224020	309308			338013	319014	-18999
	258106	261528	-3421.45	av
						87000	254031	167031			306178	286100	-20078
						40112	241531	201419			207964	177722	-30242
						54151.6	268620	214469	av		298655	290537	-8118.5	av
2024-11-22	F374 F376 300pg tbMO 25uM PMO2 500uM
length from the endoderm
	F374 dark					F374 PA left side					F376 dark					F376 PA left side
	irradiated side	control side	delta			irradiated side	control side	delta			irradiated side	control side	delta			irradiated side	control side	delta
	244463	253860	9397			232820	280143	47323			247935	243016	-4919			53151	267825	214674
			0
	250745	270542	19797			206526	212850	6324			272209	278097	5888			219659	268901	49242
			0
	337378	343111	5733			263697	238380	-25317			287367	317421	30054			190515	246812	56297
			0													154442	261179	106738	av
	275632	306752	31120			234171	273190	39019			300927	282705	-18222
			0
	283171	292104	8933			235053	233054	-1999			290057	293736	3679
			0
	213338	249289	35951			226736	281064	54328			283805	256164	-27641
			0			233167	253114	19946.3	av
	268151	279158	11007								303059	308058	4999
			0
	253505	264484	10979								204978	240202	35224
			0
	206197	216058	9861								277354	256681	-20673
			0
	253239	235059	-18180								304657	290338	-14319
	258582	271042	6557.79	av							277235	276642	-1.87	av
2024-11-27	F374 F376 300pg tbMO 25uM PMO2 500uM
length from the endoderm
	F374 dark					F374 PA left side					F376 dark					F376 PA left side
	irradiated side	control side	delta			irradiated side	control side	delta			irradiated side	control side	delta			irradiated side	control side	delta
	274016	344093	70077			298485	305655	7170			339779	314841	-24938			221145	350143	128998
	339848	317762	-22086			268047	307059	39012			368306	335121	-33185			82024	346013	263989
	316413	331545	15132			266008	272046	6038			378001	368001	-10000			257329	359139	101810
	347333	337018	-10315			274060	331119	57059			401877	390601	-11276			235002	326006	91004
	319402	332604	13202	av							371991	352141	-19849.8	av
						242739	272883	30144								264426	345834	81408
						317002	330006	13004								277462	347243	69781
						280071	336387	56316								261105	346671	85566
						252127	361271	109144								261920	322895	60975
						230098	282705	52607								176638	308462	131824
						309071	306778	-2293								271017	355069	84052
																230807	340748	109941	av
						275363	308877	33514
						277007	301007	24000
						266182	283623	17441
						229682	232800	3118
						246008	285028	39020
						302397	326584	24187
						279403	323447	44044
						298168	358068	59900
						263093	304133	41040
						272369	306815	34445.5	av
2024-11-29	F374 F376 300pg tbMO 25uM PMO2 500uM
length from the endoderm
	F374 dark					F374 PA left side					F376 dark					F376 PA left side
	irradiated side	control side	delta			irradiated side	control side	delta			irradiated side	control side	delta			irradiated side	control side	delta
	262322	270224	7902			287543	286555	-0.988			241168	227266	-13902			-105000	205039	310039
								0
	280002	294002	14000			178241	149967	-28.274			275045	271017	-4028			-20224	175411	195635
								0
	241406	255159	13753			246595	276632	30.037			81615	20224	-61391			160003	92849	-67154
								0
	271223	277260	6037			10050	255125	245.075			232310	257194	24884			60008	162028	102020
								0
	258627	202299	-56328			-128133	84380	212.513			-23195	52345	75540			-87006	176479	263485
								0
	214704	171292	-43412			247455	259193	11.738			264093	228709	-35384			-20100	179903	200003
								0
	259031	235019	-24012			259378	290248	30.87			182011	106000	-76011			-9220	177023	186243
								0
	243008	203002	-40006			253002	263008	10.006			89140	132306	43166			165027	292062	127035
								0
	131685	211835	80150			253000	262017	9.017			33136	133094	99958			253870	184532	-69338
								0
	206010	227020	21010			299483	299376	-0.107			-43105	-48166	-5061			-240052	18028	258080
								0
	242349	248395	6046			141510	254951	113.441			-52953	47074	100027			-218916	-124788	94128
								0
	240352	223110	-17242			252507	282454	29.947			207473	225320	17847			-74007	269119	343126
								0
	305015	295002	-10013			-155824	148570	304.394			167000	140004	-26996			-182003	263427	445430
								0
	256860	282708	25848			194648	214553	19.905			207348	159154	-48194			17029	243594	226565
						167104	237645	36.5768	av
	262762	319476	56714								173807	150473	-23334			-11180	152319	163499
	236053	221036	-15017								10050	-22561	-32611			114004	241002	126998
	344581	347635	3054								158114	226142	68028			-26019	181541	207560
																-13163.9	169975	183138	av
	249884	284703	34819								141693	139435	-2258
	320002	281002	-39000								-100975	-217518	-116543
	277222	285281	8059								166027	235053	69026
	255155	256773	1618.1	av
											142425	151083	8658
											201249	235553	34304
		exp1	exp2	exp3	exp4	av					315159	308099	-7060
	F376 dark	298	277	372	133	270					133419	137274	3855	av
	F374 PA	54	233	272	167	181.5
	F376 PA	-1	154	230	-13	92.5
